# Supplementary material for: Characterization of the glutathione S-transferase gene family through ESTs and expression analyses within common and pigmented cultivars of Citrus sinensis (L.) Osbeck
Source: BMC Plant Biol. 2014 Feb 3;14:39. doi: 10.1186/1471-2229-14-39 (PMC3922800; doi:10.1186/1471-2229-14-39)
Supplement: Additional file 2: Table S1 — Sequence alignments along the reference genomes. The matches along the C. sinensis genome are reported in details for each sequence, as well as their presence along the C. clementina one. Moreover the ‘Seq. Structure description’ and ‘SemiQ RT-PCR’ revealed in the manuscript, is also reported. [file 1471-2229-14-39-S2.xlsx]

## Sheet: TABLE S2
GST class	Name	Seq. Structure description	SemiQ RT-PCR	alignment to Citrus genome	alignment details in C. sinensis	#exons	start	stop	strand	genomic	Note	Coverage%	Identity%	Gene1	Pos_Gene1	Ann_gene1	Gene2	Pos_Gene2	Ann_gene2	Gene3	Pos_Gene3	Ann_gene3	Gene4	Pos_Gene4	Ann_gene4	Gene5	Pos_Gene5	Ann_gene5	Gene6	Pos_Gene6	Ann_gene6	Gene7	Pos_Gene7	Ann_gene7	Gene8	Pos_Gene8	Ann_gene8	Gene9	Pos_Gene9	Ann_gene9	Gene10	Pos_Gene10	Ann_gene10
TAU	CITSI24:CX077363	IR	DONE	only from clementina
TAU	CITSI13:CX300684	3F		yes	**	1	61775	62164	+	scaffold00109	1..390	100	99.5	orange1.1g027524m	scaffold00109:61175..62459 (+ strand)	Glutathione S-transferase TAU 7	orange1.1g024749m	scaffold00109:46174..47631 (+ strand)	Glutathione S-transferase TAU 7
TAU	CITSI13:CX300684	3F		yes	*	1	30073	30384	-	scaffold01281	1..315>75	80	80.3	orange1.1g043560m	scaffold01281:30201..30401 (- strand)	-
TAU	CITSI60:BQ624512	3F		yes	**	1	29794	30340	-	scaffold01281	1..551	99.3	91.4	orange1.1g043560m	scaffold01281:30201..30401 (- strand)	-
TAU	CITSI31:CN188035	F		yes	**	2	2536237	2537120	+	scaffold00003	1..451>27	94.1	92.8	orange1.1g041305m	scaffold00003:2536049..2537160 (+ strand)	Glutathione S-transferase family protein
TAU	CITSI47:3	FL	DONE	only from clementina
TAU	CITSI47:1	FL		yes	*	3	2535997	2537496	+	scaffold00003	1..977	100	88.2	orange1.1g041305m	scaffold00003:2536049..2537160 (+ strand)	Glutathione S-transferase family protein
TAU	CITSI47:2	3F		yes	**	1	2531119	2531912	+	scaffold00003	1..794	100	99.6	orange1.1g040120m	scaffold00003:2530034..2531474 (+ strand)	Glutathione S-transferase family protein
TAU	CITSI47:2	3F		yes	*	1	949	1751	-	scaffold11752	1..766>28	100	85.5	orange1.1g037448m	scaffold11752:1414..1770 (- strand)	Glutathione S-transferase TAU 18
TAU	CITSI17:CX675467	3F		yes	**	3	2531271	2532465	+	scaffold00003	1..426	100	92.4	orange1.1g040120m	scaffold00003:2530034..2531474 (+ strand)	Glutathione S-transferase family protein
TAU	CITSI07:DY257387	FL
TAU	CITSI06:DY257487	FL
TAU	CITSI55:CB293075	5F		yes	*	2	6401	7542	+	scaffold02875	1..499	99.6	85.7	orange1.1g027727m	scaffold02875:6388..8003 (+ strand)	Glutathione S-transferase TAU 19
TAU	CITSI57:1	FL	DONE	only from clementina
TAU	CITSI43:1	FL	DONE
TAU	CITSI16:1	FL	DONE	yes	**	2	6351	8006	+	scaffold02875	1..1011	100	98.9	orange1.1g027727m	scaffold02875:6388..8003 (+ strand)	Glutathione S-transferase TAU 19
TAU	CITSI53:1	FL	DONE	yes	**	2	2010387	2011612	-	scaffold00004	1..1030	100	99	orange1.1g027498m	scaffold00004:2008917..2011880 (- strand)	Glutathione S-transferase TAU 7
TAU	CITSI15:DN618611	5F		only from sinensis	*	2	67930	69415	+	scaffold00109	1..434>101	81.3	90.6	orange1.1g027575m	scaffold00109:69024..71045 (+ strand)	Glutathione S-transferase TAU 8
TAU	CITSI41:1	FL		yes	*	2	46214	47618	+	scaffold00109	1..867>22	97.9	84.3	orange1.1g023929m	scaffold00109:46174..47631 (+ strand)	Glutathione S-transferase TAU 7
TAU	CITSI41:1	FL	DONE	yes	*	2	357	2382	+	scaffold01281	37<38..798>91	85.9	81.2	orange1.1g037481m	scaffold01281:357..2284 (+ strand)	Glutathione S-transferase TAU 7
TAU	CITSI59:1	NGO		yes	*	2	370	2386	+	scaffold01281	1..755>83	90.1	81.4	orange1.1g037481m	scaffold01281:357..2284 (+ strand)	Glutathione S-transferase TAU 7
TAU	CITSI59:1	NGO		yes	*	2	46264	47545	+	scaffold00109	1..745>93	89.1	85	orange1.1g023929m	scaffold00109:46174..47631 (+ strand)	Glutathione S-transferase TAU 7	orange1.1g024749m	scaffold00109:46174..47631 (+ strand)	Glutathione S-transferase TAU 7
TAU	CITSI61:BQ623696	F		yes	**	2	12078	13281	+	scaffold01748	1..643	100	94.3	orange1.1g033794m	scaffold01748:12318..13280 (+ strand)	Glutathione S-transferase TAU 8	orange1.1g033818m	scaffold01748:12318..13280 (+ strand)	Glutathione S-transferase TAU 8
TAU	CITSI61:BQ623696	F		yes	*	2	46285	47465	+	scaffold00109	1..643	100	86.1	orange1.1g023929m	scaffold00109:46174..47631 (+ strand)	Glutathione S-transferase TAU 7	orange1.1g024749m	scaffold00109:46174..47631 (+ strand)	Glutathione S-transferase TAU 7
TAU	CITSI61:BQ623696	F		yes	*	2	391	2286	+	scaffold01281	1..633>10	98.6	83.8	orange1.1g037481m	scaffold01281:357..2284 (+ strand)	Glutathione S-transferase TAU 7
TAU	CITSI58:BQ624883	F		only from sinensis	**	2	207738	208396	+	scaffold00026	1..539	99.6	98.7	orange1.1g041211m	scaffold00026:207727..208517 (+ strand)	Glutathione S-transferase TAU 7
TAU	CITSI58:BQ624883	F		only from sinensis	*	2	210971	211664	-	scaffold00026	1..539	99.6	86.4	orange1.1g038634m	scaffold00026:210850..211675 (- strand)	Glutathione S-transferase TAU 7
TAU	CITSI40:CK701666	NGO		only from sinensis	*	2	205286	206052	+	scaffold00026	1..476	96.8	89.2	orange1.1g041800m	scaffold00026:205360..206337 (+ strand)	Glutathione S-transferase TAU 7
TAU	CITSI25:1	FL	DONE	yes	**	2	205305	206470	+	scaffold00026	1..860	100	99.2	orange1.1g041800m	scaffold00026:205360..206337 (+ strand)	Glutathione S-transferase TAU 7
TAU	CITSI25:1	FL		yes	*	2	210793	211665	-	scaffold00026	68<69..782>78	83.3	83.2	orange1.1g038634m	scaffold00026:210850..211675 (- strand)	Glutathione S-transferase TAU 7
TAU	CITSI39:CK739807	NGO		yes	**	2	208024	208766	+	scaffold00026	1..613	100	97.7	orange1.1g041211m	scaffold00026:207727..208517 (+ strand)	Glutathione S-transferase TAU 7
TAU	CITSI01:EG358290	5F		only from sinensis	*	2	6409	7412	-	scaffold00166	39<40..587>23	89.7	98.4	orange1.1g027726m	scaffold00166:6014..7408 (- strand)	Glutathione S-transferase TAU 25
TAU	CITSI51:1	FL	DONE	yes	**	2	255809	257512	-	scaffold00088	16<17..995	98.4	99.6	orange1.1g036834m	scaffold00088:255979..257387 (- strand)	Glutathione S-transferase TAU 8
TAU	CITSI04:1	FL	DONE	only from sinensis	**	2	7824	9081	-	scaffold00326	1..1173>91	92.7	99.1	orange1.1g027333m	scaffold00326:8124..9150 (- strand)	Glutathione S-transferase TAU 7
TAU	CITSI44:1	F	DONE	only from clementina
TAU	CITSI36:1	FL	DONE	yes	**	2	259599	260956	+	scaffold00088	14<15..1071>15	97.3	98.3	orange1.1g042301m	scaffold00088:259807..260791 (+ strand)	Glutathione S-transferase TAU 8
TAU	CITSI03:DY305803	NGO		only from clementina
PHI	CITSI54:CB293267	F		yes	**	1	5340913	5341022	-	scaffold00001	1..110	100	90.9	orange1.1g046920m	scaffold00001:5340752..5341609 (- strand)	Glutathione S-transferase 6
PHI	CITSI52:1	FL	DONE	yes	**	3	5340432	5341669	-	scaffold00001	7<8..1028	99.4	99.7	orange1.1g046920m	scaffold00001:5340752..5341609 (- strand)	Glutathione S-transferase 6
PHI	CITSI38:CK934228	FL	DONE	yes	**	3	33447	42541	+	scaffold00906	49<50..853	94.3	96.8	orange1.1g027956m	scaffold00906:33277..34556 (+ strand)	Glutathione S-transferase PHI 9	orange1.1g030871m	scaffold00906:33277..34556 (+ strand)	Glutathione S-transferase PHI 9	orange1.1g042826m	scaffold00906:41954..42394 (+ strand)	Glutathione S-transferase PHI 9
PHI	CITSI23:1	IR	DONE	only from sinensis	**	4	33460	42543	+	scaffold00906	28<29..1446	98.3	95.9	orange1.1g027956m	scaffold00906:33277..34556 (+ strand)	Glutathione S-transferase PHI 9	orange1.1g030871m	scaffold00906:33277..34556 (+ strand)	Glutathione S-transferase PHI 9	orange1.1g042826m	scaffold00906:41954..42394 (+ strand)	Glutathione S-transferase PHI 9
PHI	CITSI65:BQ623038	IR		yes	**	2	41662	42374	+	scaffold00906	32<33..707	95.5	95.3	orange1.1g042826m	scaffold00906:41954..42394 (+ strand)	Glutathione S-transferase PHI 9
PHI	CITSI34:CK939385	FL	DONE	only from sinensis	**	3	33447	42543	+	scaffold00906	53<54..852	94.6	93.3	orange1.1g027956m	scaffold00906:33277..34556 (+ strand)	Glutathione S-transferase PHI 9	orange1.1g030871m	scaffold00906:33277..34556 (+ strand)	Glutathione S-transferase PHI 9	orange1.1g042826m	scaffold00906:41954..42394 (+ strand)	Glutathione S-transferase PHI 9
PHI	CITSI28:CX046491	3F		yes	**	2	34045	34923	+	scaffold00906	1..568	100	95.4	orange1.1g027956m	scaffold00906:33277..34556 (+ strand)	Glutathione S-transferase PHI 9	orange1.1g030871m	scaffold00906:33277..34556 (+ strand)	Glutathione S-transferase PHI 9
PHI	CITSI27:CX070573	3F		yes	**	2	34042	34924	+	scaffold00906	1..572	100	91.9	orange1.1g027956m	scaffold00906:33277..34556 (+ strand)	Glutathione S-transferase PHI 9	orange1.1g030871m	scaffold00906:33277..34556 (+ strand)	Glutathione S-transferase PHI 9
PHI	CITSI33:1	FL	DONE	yes	**	4	33375	34917	+	scaffold00906	29<30..903	96.8	99.2	orange1.1g027956m	scaffold00906:33277..34556 (+ strand)	Glutathione S-transferase PHI 9	orange1.1g030871m	scaffold00906:33277..34556 (+ strand)	Glutathione S-transferase PHI 9
PHI	CITSI56:CB292998	NGO		only from sinensis	**	2	33737	34115	+	scaffold00906	1..141	99.3	91.2	orange1.1g027956m	scaffold00906:33277..34556 (+ strand)	Glutathione S-transferase PHI 9	orange1.1g030871m	scaffold00906:33277..34556 (+ strand)	Glutathione S-transferase PHI 9
PHI	CITSI05:DY257328	FL	DONE	only from sinensis	**	3	33493	34609	+	scaffold00906	62<63..822	92.3	95.2	orange1.1g027956m	scaffold00906:33277..34556 (+ strand)	Glutathione S-transferase PHI 9	orange1.1g030871m	scaffold00906:33277..34556 (+ strand)	Glutathione S-transferase PHI 9
PHI	CITSI22:CX672147	3F		only from sinensis	*	1	10829	11332	+	scaffold00173	1..504	100	88.7	orange1.1g031084m	scaffold00173:10076..11226 (+ strand)	Glutathione S-transferase PHI 9
PHI	CITSI11:1	FL	DONE	only from clementina
PHI	DQ198153	FL	DONE	only from sinensis	**	3	62614	63881	+	scaffold00091	1..902	100	98.8	orange1.1g041226m	scaffold00091:62732..63739 (+ strand)	Glutathione S-transferase phi 12
PHI	CITSI29:1	FL	DONE	yes	**	3	4219225	4220582	+	scaffold00002	1..969>5	99.5	99.6	orange1.1g027634m	scaffold00002:4219190..4220593 (+ strand)	Glutathione S-transferase phi 8	orange1.1g030858m	scaffold00002:4219190..4220593 (+ strand)	Glutathione S-transferase phi 8
PHI	CITSI35:CK936125	IR		yes	**	1	4219208	4219973	+	scaffold00002	1..766>14	98.2	98.4	orange1.1g027634m	scaffold00002:4219190..4220593 (+ strand)	Glutathione S-transferase phi 8	orange1.1g030858m	scaffold00002:4219190..4220593 (+ strand)	Glutathione S-transferase phi 8
PHI	CITSI08:CV716584	3F		yes	**	1	5355979	5356523	-	scaffold00001	1..545	100	94.3	orange1.1g036627m	scaffold00001:5356096..5357027 (- strand)	Glutathione S-transferase family protein
PHI	CITSI18:1	FL	DONE	yes	**	3	5355974	5357051	-	scaffold00001	1..806	100	99.3	orange1.1g036627m	scaffold00001:5356096..5357027 (- strand)	Glutathione S-transferase family protein
PHI	CITSI26:1	IR		yes	**	1	5356191	5357312	-	scaffold00001	1..1120	100	98.4	orange1.1g036627m	scaffold00001:5356096..5357027 (- strand)	Glutathione S-transferase family protein
LAMBDA	CITSI46:1	FL	DONE	only from clementina
LAMBDA	CITSI32:CN187483	5F
LAMBDA	CITSI42:CK665050	5F		yes	**	8	13873	16385	-	scaffold00303	1..633	100	99.5	orange1.1g028416m	scaffold00303:13306..16384 (- strand)	Glutathione S-transferase family protein	orange1.1g026482m	scaffold00303:13306..16384 (- strand)	Glutathione S-transferase family protein
LAMBDA	CITSI63:BQ623555	3F		yes	**						1..552>15	98	99.5	orange1.1g036444m	scaffold00303:1955..2879 (- strand)	Glutathione S-transferase family protein
LAMBDA	CITSI37:CK935114	3F		yes	**	7	1228673	1230278	+	scaffold00024	1..769	100	99.2	orange1.1g022381m	scaffold00024:1227697..1230415 (+ strand)	Glutathione transferase lambda 2
LAMBDA	CITSI37:CK935114	3F		yes	*	7	153590	155148	+	scaffold00152	1..769	99.5	84.3	orange1.1g036672m	scaffold00152:153121..154843 (+ strand)	Glutathione transferase lambda 2
LAMBDA	CITSI30:CV884511	3F		yes	*	4	17106	18045	-	scaffold00303	97<98..566	82.9	95.3	orange1.1g045074m	scaffold00303:17189..17741 (- strand)	Glutathione S-transferase family protein
THETA	CITSI49:CF504122	5F
THETA	CITSI48:CF506057	3F
ZETA	CITSI21:1	FL	DONE	yes	*	10	204529	209215	-	scaffold00134	39<40..1073	97	89.6	orange1.1g028170m	scaffold00134:204494..209284 (- strand)	Glutathione S-transferase zeta 1	orange1.1g027737m	scaffold00134:204555..209284 (- strand)	Glutathione S-transferase zeta 1	orange1.1g028193m	scaffold00134:204555..209284 (- strand)	Glutathione S-transferase zeta 1	orange1.1g028226m	scaffold00134:204555..209284 (- strand)	Glutathione S-transferase zeta 1	orange1.1g028190m	scaffold00134:205297..209284 (- strand)	Glutathione S-transferase zeta 1	orange1.1g028176m	scaffold00134:205297..209284 (- strand)	Glutathione S-transferase zeta 1	orange1.1g029352m	scaffold00134:205297..209284 (- strand)	Glutathione S-transferase zeta 1	orange1.1g029374m	scaffold00134:205297..209284 (- strand)	Glutathione S-transferase zeta 1	orange1.1g030456m	scaffold00134:205297..209284 (- strand)	Glutathione S-transferase zeta 1	orange1.1g030554m	scaffold00134:205297..209284 (- strand)	Glutathione S-transferase zeta 1
ZETA	CITSI50:1	FL		yes	**	10	205465	209289	-	scaffold00134	1..1102	100	99.7	orange1.1g028190m	scaffold00134:205297..209284 (- strand)	Glutathione S-transferase zeta 1	orange1.1g028176m	scaffold00134:205297..209284 (- strand)	Glutathione S-transferase zeta 1	orange1.1g029352m	scaffold00134:205297..209284 (- strand)	Glutathione S-transferase zeta 1	orange1.1g029374m	scaffold00134:205297..209284 (- strand)	Glutathione S-transferase zeta 1	orange1.1g030456m	scaffold00134:205297..209284 (- strand)	Glutathione S-transferase zeta 1	orange1.1g030554m	scaffold00134:205297..209284 (- strand)	Glutathione S-transferase zeta 1
ZETA	CITSI62:BQ623695	3F		yes	**	2	592	1360	+	scaffold00985	1..585	100	97.6	-	-
ZETA	CITSI62:BQ623695	3F		yes	*	3	204290	205279	-	scaffold00134	1..585	100	84.2	orange1.1g028170m	scaffold00134:204494..209284 (- strand)	Glutathione S-transferase zeta 1	orange1.1g027737m	scaffold00134:204555..209284 (- strand)	Glutathione S-transferase zeta 1	orange1.1g028193m	scaffold00134:204555..209284 (- strand)	Glutathione S-transferase zeta 1	orange1.1g028226m	scaffold00134:204555..209284 (- strand)	Glutathione S-transferase zeta 1
MAPEG	CITSI20:1	FL	DONE	yes	**	4	19365	22024	-	scaffold00091	1..895	100	96.3	orange1.1g045836m	scaffold00091:19688..21916 (- strand)	microsomal Glutathione s-transferase, putative
MAPEG	CITSI09:1	FL		yes	**	4	19385	22013	-	scaffold00091	1..866	99.9	97.9	orange1.1g045836m	scaffold00091:19688..21916 (- strand)	microsomal Glutathione s-transferase, putative
** indicates alignments with both Coverage%&Identity% ≥ 90%
* indicates alignments with both Coverage%&Identity% < 90%
FL= Full Length
IR = Intron Retaining
5F = 5' Fragment
3F = 3' Fragment
F = Fragment
NGO = No Good ORF
